# Supplementary material for: Comprehensive Cardiac Magnetic Resonance to Detect Subacute Myocarditis
Source: J Clin Med. 2022 Aug 30;11(17):5113. doi: 10.3390/jcm11175113 (PMC9457022; doi:10.3390/jcm11175113)
Supplement: Supplementary file 1 [file jcm-11-05113-s001.zip]

Archive with 1 entries (1 files):
- jcm-1832570-supplementary.pdf
